# Supplementary material for: In Vitro Antioxidant, Antithrombotic and Anti-Inflammatory Activities of the Amphiphilic Bioactives Extracted from Avocado and Its By-Products
Source: Antioxidants (Basel). 2025 Jan 26;14(2):146. doi: 10.3390/antiox14020146 (PMC11851995; doi:10.3390/antiox14020146)
Supplement: Supplementary file 1 [file antioxidants-14-00146-s001.zip]

Archive with 1 entries (1 files):
- antioxidants-3382266-supplementary.pdf
